# Supplementary material for: Associations Between Personal Views of Aging and Quality of Life in Midlife and Older Age: The Mediating Role of Psychological Resilience
Source: Healthcare (Basel). 2025 Nov 14;13(22):2906. doi: 10.3390/healthcare13222906 (PMC12652676; doi:10.3390/healthcare13222906)
Supplement: Supplementary file 1 [file healthcare-13-02906-s001.zip]

Archive with 1 entries (1 files):
- healthcare-3947271-supplementary.pdf
